# Supplementary material for: Spin Lattice (T1) and Magnetization Transfer Saturation (MTsat) Imaging to Monitor Age-Related Differences in Skeletal Muscle Tissue
Source: Diagnostics (Basel). 2022 Feb 24;12(3):584. doi: 10.3390/diagnostics12030584 (PMC8947179; doi:10.3390/diagnostics12030584)
Supplement: Supplementary file 1 [file diagnostics-12-00584-s001.zip]

Archive with 1 entries (1 files):
- diagnostics-1572677-supplementary.pdf
